# Supplementary material for: Good Veterinary Practices for Managing the Colostral Period in Dairy Calves to Improve Their Immune Competence—A Systematic Review
Source: Vet Sci. 2025 Dec 16;12(12):1205. doi: 10.3390/vetsci12121205 (PMC12737328; doi:10.3390/vetsci12121205)
Supplement: Supplementary file 1 [file vetsci-12-01205-s001.zip]

Archive with 1 entries (1 files):
- vetsci-4010036-Supplementary Materials.pdf
